# Supplementary material for: Chimeric Element-Regulated MRI Reporter System for Mediation of Glioma Theranostics
Source: Cancers (Basel). 2025 Jul 15;17(14):2349. doi: 10.3390/cancers17142349 (PMC12293648; doi:10.3390/cancers17142349)
Supplement: Supplementary file 1 [file cancers-17-02349-s001.zip]

Archive with 7 entries (6 files):
- WB/
- WB/FTH1-GAPDH.png
- WB/FTH1.png
- WB/TfR-GAPDH.png
- WB/TfR.png
- WB/grayscale value ratioú║FTH1-GAPDH.xlsx
- WB/grayscale value ratioú║TfR-GAPDH.xlsx
