# Supplementary material for: Chimeric Element-Regulated MRI Reporter System for Mediation of Glioma Theranostics
Source: Cancers (Basel). 2025 Jul 15;17(14):2349. doi: 10.3390/cancers17142349 (PMC12293648; doi:10.3390/cancers17142349)
Supplement: Supplementary file 1 [file cancers-17-02349-s001.zip › WB/grayscale value ratioú║TfR-GAPDH.xlsx]

## Sheet: Sheet1
	U251	U251/NC	U251/PEG3-FTH1	U251/PEG3-bFGF2 5'UTR-FTH1-WPRE
Group 1	0.361	0.367	0.601	0.734
Group 2	0.412	0.407	0.622	0.738
Group 3	0.398	0.384	0.595	0.706
